# Supplementary material for: Impact of BDNF Val66Met Polymorphism on Myocardial Infarction: Exploring the Macrophage Phenotype
Source: Cells. 2020 Apr 27;9(5):1084. doi: 10.3390/cells9051084 (PMC7290372; doi:10.3390/cells9051084)
Supplement: Supplementary file 1 [file cells-09-01084-s001.zip]

Archive with 2 entries (2 files):
- Supplemental Figure S1.docx
- Supplemental Table S1.docx
